# Supplementary material for: Effect of Moderate Exercise on the Superficial Zone of Articular Cartilage in Age-Related Osteoarthritis
Source: Diagnostics (Basel). 2023 Oct 12;13(20):3193. doi: 10.3390/diagnostics13203193 (PMC10605492; doi:10.3390/diagnostics13203193)
Supplement: Supplementary file 1 [file diagnostics-13-03193-s001.zip]

Archive with 1 entries (1 files):
- diagnostics-2631954-supplementary.pdf
